# Supplementary material for: Prognostic significance of estrogen, progesterone and HER2 receptors’ status conversion following neoadjuvant chemotherapy in patients with locally advanced breast cancer: Results from a tertiary Cancer Center in Saudi Arabia
Source: PLoS One. 2021 Mar 5;16(3):e0247802. doi: 10.1371/journal.pone.0247802 (PMC7935307; doi:10.1371/journal.pone.0247802)
Supplement: S1 File — (XLSX) [file pone.0247802.s001.xlsx]

## Sheet: Sheet1
age	age groups	menopausesite		pathology	grade	LVI	stage	Molecular subtype	ER pre	ER post	ER stable vs conversion	PR pre	PR post	PR stable vs conversion	Any receptor stable vs conversion	HER2 pre	HER2 post	HER2 stable vs conversion	OS	DFS
31	1	1	1	1	2	1	3	1	1	1	1	1	1	1	1	2	2	1	0	0
34	1	1	1	1	2	1	3	1	1	1	1	1	1	1	1	2	2	1	0	1
49	2	1	1	1	3	1	2	1	1	1	1	2	1	2	2	2	2	1	0	1
52	2	1	1	1	2	1	3	3	1	1	1	1	1	1	1	1	1	1	0	0
53	2	2	1	1	2	2	2	1	1	1	1	1	1	1	1	2	2	1	0	1
53	2	2	2	1	2	1	3	1	1	1	1	1	1	1	1	2	2	1	0	0
55	2	2	2	1	2	1	3	1	1	1	1	1	1	1	1	2	2	1	0	1
63	3	2	1	1	3	1	2	3	1	1	1	1	1	1	1	1	1	1	0	0
34	1	1	2	1	2	2	3	1	1	2	2	2	2	1	2	2	2	1	0	1
38	1	1	1	1	3	1	3	1	1	1	1	2	2	1	1	2	2	1	0	1
38	1	1	1	1	3	1	3	1	1	1	1	2	2	1	1	2	2	1	0	0
42	2	1	2	1	3	1	3	2	2	2	1	2	2	1	1	2	2	1	0	0
44	2	1	1	1	3	2	3	4	2	2	1	2	2	1	1	1	1	1	0	0
48	2	1	2	1	2	2	3	1	1	1	1	1	1	1	1	2	2	1	0	1
55	2	1	2	1	3	2	2	3	1	1	1	1	1	1	1	1	1	1	0	1
55	2	2	1	1	3	2	2	1	1	1	1	1	1	1	1	2	2	1	0	1
34	2	1	2	1	2	1	3	3	1	2	2	1	2	2	2	1	1	1	0	1
38	2	1	1	1	3	1	3	1	1	1	1	2	2	1	1	2	2	1	0	1
52	2	2	1	1	3	1	2	4	2	2	1	2	2	1	1	1	1	1	0	1
54	2	2	2	1	3	2	3	2	2	2	1	2	2	1	1	2	2	1	0	1
63	3	2	1	1	3	1	3	3	1	2	2	1	2	2	2	1	1	1	0	1
64	3	2	2	1	2	1	3	4	2	2	1	2	2	1	1	1	1	1	0	1
73	3	2	1	1	3	1	2	4	2	2	1	2	2	1	1	1	2	2	0	1
31	1	1	1	1	3	2	2	1	1	1	1	1	1	1	1	2	2	1	1	1
34	1	1	1	1	2	1	3	1	1	1	1	1	1	1	1	2	2	1	1	1
34	1	1	2	1	2	2	3	4	2	1	2	2	1	2	2	1	2	2	1	1
35	1	1	1	1	2	2	3	3	1	1	1	1	1	1	1	1	1	1	1	1
35	1	1	2	1	2	2	2	3	1	1	1	1	1	1	1	1	1	1	1	1
35	1	1	2	1	2	2	2	1	1	1	1	1	1	1	1	2	1	2	1	1
36	1	1	1	1	2	2	3	1	1	1	1	1	1	1	1	2	2	1	1	1
36	1	1	1	1	2	2	3	1	1	1	1	1	1	1	1	2	2	1	1	0
36	1	1	2	1	2	2	3	1	1	1	1	1	1	1	1	2	2	1	1	0
40	2	1	1	1	3	2	3	1	1	1	1	1	1	1	1	2	2	1	1	0
42	2	1	2	1	2	2	3	3	1	1	1	1	1	1	1	1	1	1	1	0
42	2	1	2	1	3	1	3	1	1	1	1	1	1	1	1	2	2	1	1	0
43	2	1	1	1	3	1	2	1	1	1	1	1	1	1	1	2	2	1	1	0
44	2	1	1	1	2	1	2	1	1	1	1	1	1	1	1	2	1	2	1	1
45	2	1	2	1	2	2	3	3	1	1	1	1	1	1	1	1	1	1	1	1
46	2	1	1	1	2	2	2	1	1	1	1	1	1	1	1	2	2	1	1	1
46	2	1	1	1	3	1	3	1	1	1	1	1	1	1	1	2	2	1	1	1
47	2	1	2	1	3	2	3	3	1	1	1	1	1	1	1	1	2	2	1	1
47	2	1	2	2	2	2	2	1	1	1	1	1	1	1	1	2	2	1	1	1
49	2	1	1	1	3	1	2	1	1	1	1	2	1	2	2	2	1	2	1	1
51	2	2	2	1	3	2	3	3	1	1	1	1	1	1	1	1	1	1	1	1
52	2	1	1	1	3	1	2	3	1	1	1	1	1	1	1	1	2	2	1	1
52	2	2	1	2	2	2	3	1	1	1	1	1	1	1	1	2	2	1	1	1
52	2	2	2	1	2	2	2	1	1	1	1	1	1	1	1	2	2	1	1	1
53	2	2	2	1	3	1	3	3	1	1	1	1	1	1	1	1	1	1	1	1
60	3	2	2	1	2	2	3	1	1	1	1	1	1	1	1	2	2	1	1	1
63	3	2	1	1	3	1	3	1	1	1	1	1	1	1	1	2	2	1	1	1
64	3	2	1	1	2	2	3	1	1	1	1	1	1	1	1	2	2	1	1	1
65	3	2	1	1	3	1	3	1	1	1	1	1	1	1	1	2	2	1	1	1
74	3	2	2	2	2	2	3	1	1	1	1	1	1	1	1	2	2	1	1	1
23	1	1	1	1	3	1	3	2	2	2	1	2	2	1	1	2	2	1	1	1
34	1	1	2	1	2	2	2	1	1	2	2	2	2	1	2	2	2	1	1	1
36	1	1	2	1	3	1	3	2	2	2	1	2	2	1	1	2	2	1	1	1
38	1	1	1	1	3	1	2	1	1	2	2	1	1	1	2	2	1	2	1	1
39	1	1	1	1	3	2	2	2	2	2	1	1	1	1	1	2	2	1	1	1
47	2	1	1	1	3	1	3	2	2	2	1	1	1	1	1	2	2	1	1	1
47	2	1	1	1	3	2	3	2	2	2	1	1	2	2	1	2	2	1	1	1
47	2	1	2	1	1	2	2	3	1	2	2	1	2	2	2	1	2	2	1	1
47	2	1	2	1	2	1	3	2	2	2	1	2	2	1	1	2	2	1	1	1
49	2	1	2	1	3	1	3	4	2	2	1	2	2	1	1	1	1	1	1	1
59	2	2	1	1	3	1	3	1	1	1	1	1	2	2	2	2	2	1	1	1
63	3	2	2	1	2	1	2	2	2	2	1	2	2	1	1	2	2	1	1	1
70	3	2	2	1	2	2	3	2	2	2	1	2	2	1	1	2	2	1	1	1
23	1	1	1	1	2	1	3	3	1	1	1	1	1	1	1	1	1	1	1	1
24	1	1	1	1	2	1	3	3	1	1	1	1	1	1	1	1	1	1	1	1
43	2	1	1	1	3	1	3	1	1	1	1	1	1	1	1	2	2	1	1	1
44	2	1	1	1	2	2	3	3	1	1	1	1	1	1	1	1	2	2	1	1
44	2	1	2	1	2	1	3	1	1	1	1	1	1	1	1	2	1	2	1	1
50	2	1	2	1	3	2	3	1	1	1	1	1	1	1	1	2	2	1	1	1
55	2	1	1	1	3	2	2	1	1	1	1	1	1	1	1	2	2	1	1	1
55	2	2	2	1	2	1	3	1	1	1	1	1	1	1	1	2	2	1	1	1
58	2	2	1	1	3	1	3	3	1	2	2	1	1	1	2	1	1	1	1	1
64	3	2	1	1	2	2	3	1	1	1	1	1	1	1	1	2	2	1	1	1
37	1	1	2	1	3	1	3	1	1	2	2	1	2	2	2	2	2	1	1	1
38	1	1	1	1	3	1	2	3	1	2	2	2	2	1	2	1	1	1	1	1
38	1	1	2	1	3	2	2	4	2	2	1	2	2	1	1	1	2	2	1	1
45	2	1	2	1	2	2	2	1	1	2	2	2	2	1	2	2	2	1	1	1
47	2	1	2	1	2	1	3	4	2	2	1	2	2	1	1	1	2	2	1	1
52	2	2	1	2	3	1	3	2	2	2	1	2	2	1	1	2	2	1	1	1
52	2	2	2	1	2	1	2	4	2	2	1	2	2	1	1	1	2	2	1	1
54	2	2	1	1	3	1	3	3	1	2	2	1	2	2	2	1	1	1	1	1
57	2	1	2	1	3	2	2	3	1	2	2	1	2	2	2	1	2	2	1	1
57	2	2	1	2	3	1	2	1	1	2	2	1	2	2	2	2	2	1	1	1
59	2	2	2	1	2	2	2	1	1	2	2	1	2	2	2	2	2	1	1	1
61	3	2	2	1	3	2	3	4	2	2	1	2	2	1	1	1	1	1	1	1
63	3	2	1	1	2	1	2	2	2	2	1	2	2	1	1	2	2	1	1	1
63	3	2	1	1	3	1	3	3	1	2	2	1	2	2	2	1	1	1	1	1
64	3	2	2	1	3	2	3	1	1	2	2	1	2	2	2	2	2	1	1	1
